# Supplementary material for: Propolis potentiates the effect of cranberry (Vaccinium macrocarpon) against the virulence of uropathogenic Escherichia coli
Source: Sci Rep. 2018 Jul 16;8:10706. doi: 10.1038/s41598-018-29082-6 (PMC6048107; doi:10.1038/s41598-018-29082-6)
Supplement: Supplementary file 1 — Table S1 [file 41598_2018_29082_MOESM1_ESM.xlsx]

## Sheet: Feuil1
Table S1. List of E. coli genes present on the microarray analysis and log relative fold-change of genes expression in different growing conditions (cranberry, propolis and combined).
J Ranfaing, C Dunyach-Remy, L Louis, JP Lavigne, A Sotto
Propolis potentiates the effect of cranberry (Vaccinium macrocarpon) against the virulence of uropathogenic Escherichia coli
Name of genes	Function or hypothetical function	Metabolic pathway	Cranberry		Propolis		Cranberry + propolis		Cranberry	Propolis	Cranberry + propolis
			Fold-change	Statistic	Fold-change	Statistic	Fold-change	Statistic
fimB	Recombinase involved in phase variation	Adhesion	-2.61	0.0074			-1.64	0.027	X		X
fimF	Fimbrial morphology	Adhesion	-3.51	0.0042			-2.68	0.0033	X		X
fimG	Fimbrial morphology	Adhesion	-4.56	3,11*10^-4			-3.94	6,81*10^-4	X		X
fimH	Minor fimbrial subunit, D-mannose specific adhesin	Adhesion	-2.67	0.0078			-2.35	0.002	X		X
fimI	Fimbrial protein	Adhesion	-2.48	0.003			-1.9	0.0025	X		X
papC	PapC protein	Adhesion	-2.56	0.0045			-2.69	3,72*10^-4	X		X
papD	PapD protein	Adhesion	-2.79	0.01			-3.28	0.001	X		X
papE	PapE protein	Adhesion	-1.99	0.01			-1.61	0.021	X		X
papG	PapG protein	Adhesion	-2.8	0.011			-2.47	0.0029	X		X
papH	PapH protein	Adhesion	-4.42	0.0018			-1.68	0.025	X		X
papI	PapI protein	Adhesion	-3.84	0.0023			-2.43	0.0032	X		X
papK	PapK protein	Adhesion	-3.6	3,98*10^-4			-2.52	8,25*10^-4	X		X
yadC	Putative fimbrial-like protein	Adhesion	-3.18	0.0022			3.17	0.021	X		X
yadK	Putative fimbrial-like protein	Adhesion	-2.61	0.002			-2.43	0.01	X		X
yehD	Chaperone-Usher Fimbriae	Adhesion	-2.43	0.0054			-3.63	0.022	X		X
yehX	Chaperone-Usher Fimbriae	Adhesion	-2.89	0.018			-1.62	0.04	X		X
hofB	putative integral membrane protein involved in biogenesis of fimbrae	Adhesion	-2.27	0.0064			-2.14	0.0012	X		X
hofC	putative integral membrane protein involved in biogenesis of fimbrae	Adhesion	-6.12	0.0053			-4.51	0.0035	X		X
hofQ	DNA catabolic putativ fimbrial transporter	Adhesion	-3.03	0.0011			-2.54	0.0016	X		X
fimZ	Probable signal transducer	Adhesion			-6.97	2,66*10^-4				X	X
papA	PapA protein	Adhesion			-2.88	0.01	2.62	0.071		X	X
ecpD	Probable pilin chaperone	Adhesion			-6.12	0.0013	-3.36	0.0021		X	X
fimC	Periplasmic chaperone, required for type1-fimbrae	Adhesion					-2.63	0.019			X
papF	PapF protein	Adhesion					-3.96	0.0042			X
csgB	Minor curlin subunit precursor	Adhesion					-1.94	0.01			X
div	Div protein	Mobility	-2.55	0.0071			-1.74	0.03	X		X
motA	Proton conductor component of motor	Mobility	-16.22	4,63*10^-5			-4.88	9,98*10^-5	X		X
motB	Enables flagellar motor rotation	Mobility	-4.09	0.0017			-3.49	6,39*10^-4	X		X
clpX	ATP-dependent spicificity component of clpP serine protease	Mobility	6.28	3,66*10^-4			4.49	2,55*10^-5	X		X
clpP	ATP-dependent proteolitic subunit of clpA-clpP	Mobility	9.14	2,06*10^-5			7.82	7,7*10^-7	X		X
flhE	Flagellar protein	Mobility	-2.66	0.013			-2.13	0.015	X		X
crl	Transcriptional regulator of cryptic csgA gene for curli surface fibers	Mobility	4.98	1,84*10^-4			5.73	8,09*10^-6	X		X
fliH	Flagellar biosynthesis	Mobility	-2.96	0.0095			-2.44	0.0062	X		X
fliJ	Flagellar protein	Mobility	-3.66	0.0037			-2.34	0.01	X		X
fliP	Flagellar biosynthetic protein	Mobility	-3.19	0.0075			-1.95	0.03	X		X
fliT	Flagellar biosynthesis	Mobility	-2.22	0.008			-1.5	0.036	X		X
fliG	Flagellar biosynthesis, component of motor switching	Mobility	-3.38	0.0014			-2.11	0.014	X		X
fliL	Flagellar biosynthesis	Mobility	-3.88	0.0012			-2.57	0.002	X		X
fliS	Flagellar biosynthesis	Mobility	-6.5	5,97*10^-4			-2.91	0.0021	X		X
fliM	Flagellar biosynthesis	Mobility	-2.44	0.0098			-1.67	0.062	X		X
fliO	Flagellar protein	Mobility	-2.2	0.021			-2.28	0.0039	X		X
fliF	Flagellar biosynthesis	Mobility	-5.28	0.092			-4.42	0.0098	X		X
fliS	Flagellar protein	Mobility	-6.77	3,35*10^-4			-3.57	2,67*10^-4	X		X
flgH	Flagellar biosynthesis	Mobility	-6.01	1,91*10^-4			-3.08	7,93*10^-4	X		X
flgK	Flagellar biosynthesis, hook-filment junction protein	Mobility	-2.43	0.0096			-2.06	0.0054	X		X
flgA	Flagellar biosynthesis	Mobility	-3.54	3,27*10^-4			-2.38	9,4*10^-4	X		X
nsrR	Nitric oxide-sensitive repressor	Mobility	6.34	6,95*10^-5			5.38	1,33*10^-5	X		X
fliC	Flagellar biosynthesis, filament structural protein	Mobility			-5.78	0.0091	2.4	0.1		X	X
fliA	Flagellar biosynthesis	Mobility					-1.89	0.05			X
fliR	Flagellar biosynthesis	Mobility					-3.27	0.0059			X
lrhA	Key regulator of flagellar, motility and chemotaxis expression	Mobility					2.65	0.018			X
fur	Negative regulator	Iron metabolism	3.15	6,11*10^-4			4.67	1,08*10^-5	X		X
oxyR	Activator	Iron metabolism	2.65	0.006			2.36	0.0024	X		X
feoA	Ferrous iron transport protein	Iron metabolism	3.8	0.0011			4.1	0.0032	X		X
feoB	Ferrous iron transport protein	Iron metabolism	1.94	0.012			1.75	0.065	X		X
feoC	Transcriptional repressor	Iron metabolism	-3.33	7,54*10^-4					X		X
ftnA	Iron storage protein	Iron metabolism	5.09	1,03*10^-4			8.6	1,01*10^-5	X		X
acnA	Aconitrate hydrase	Iron metabolism	4.72	0.0064			5.68	0.0054	X		X
sodB	Superoxydase dismutase	Iron metabolism	4.36	0.0098			9.48	0.0039	X		X
chuW	Putative oxygen independent coproporphyrinigenIII oxydase	Iron metabolism	7.59	4,23*10^-5			3.29	0.024	X		X
chuX	Heme utilization operon	Iron metabolism	2.9	0.001					X		X
efeB	Iron transport heme-binding periplasmic protein	Iron metabolism					2.46	0.0038			X
fepA	Outer membran receptro ferric enterobactin	Iron metabolism					1.79	0.042			X
ftnB	Ferritin-like protein	Iron metabolism					7.77	5,68*10^-5			X
feaR	Regulatory protein for 2-phenylethylamine	Iron metabolism					2.2	0.051			X
arcA	Negative response regulator of genes in aerobic pathways	Stress response	3.62	0.002			4.94	8,33*10^-5	X		X
rpoS	RNA polymerase	Stress response	4.91	0.0078			6.48	1,74*10^-4	X		X
cpxR	Transcriptional regulator in 2-component system	Stress response	3.5	6,44*10^-4			3.63	2,31*10^-5	X		X
csiD	Carbon starvation protein	Stress response			3.68	0.0034	1.34	0.049		X	X
ygaF	hydroxyglutarate oxidase	Stress response			3.02	0.0096	1.42	0.044		X	X
pspA	Phage shock protein	Stress response			4.28	0.0078	5.83	7,27*10^-7		X	X
rseB	Regulates activity of sigma E-factor	Stress response					2.21	0.01			X
spy	Periplasmic protein related to spheroblast formation	Stress response					2.77	0.0094			X
yggE	Oxidativ stress defense protein	Stress response					3.42	4,21*10^-4			X
pgaC	N-glycosyltransferase	Biofilm formation	-3.79	0.01			-3.54	7,09*10^-4	X		X
tsr	Serine sensor receptor methyl-accepting chemotaxis protein	Biofilm formation	-2.4	0.014			-3.2	0.0091	X		X
yjbH	Extracellular polysaccharide protein	Biofilm formation	-3.35	0.0028			-2.33	0.0083	X		X
yjbF	Extracellular polysaccharide protein	Biofilm formation	-3.15	0.002			-2.44	0.0018	X		X
emrE	Methyliologen resistance protein encoded within prophage CP-933X	Biofilm formation			-2.79	0.0095	1.74	0.071		X	X
bscC	Putative oxydoreductase subunit	Biofilm formation					-1.58	0.022			X
bdm	Biofilm-dependent modulation	Biofilm formation					-2.33	0.0016			X
tqsA	Transport of quorum-sensing	Biofilm formation					-1.34	0.034			X
cheA	Sensory transducer kinase	Biofilm formation					-3.12	0.0028			X
cheR	Response regulator for chemotaxis	Biofilm formation					-3.11	0.005			X
